# Supplementary material for: Agro-Environmental Determinants of Leptospirosis: A Retrospective Spatiotemporal Analysis (2004–2014) in Mahasarakham Province (Thailand)
Source: Trop Med Infect Dis. 2021 Jun 28;6(3):115. doi: 10.3390/tropicalmed6030115 (PMC8293432; doi:10.3390/tropicalmed6030115)
Supplement: Supplementary file 1 [file tropicalmed-06-00115-s001.zip]

Archive with 1 entries (1 files):
- tropicalmed-1156964-supplementary.pdf
